# Supplementary material for: Efficacy and Safety of Minocycline-Containing Bismuth Quadruple Therapies Versus Standard First-Line Bismuth Quadruple Therapies for Helicobacter pylori Eradication: A Systematic Review and Meta-Analysis
Source: Infect Dis Rep. 2026 Feb 6;18(1):16. doi: 10.3390/idr18010016 (PMC12922069; doi:10.3390/idr18010016)
Supplement: Supplementary file 1 [file idr-18-00016-s001.zip]

Archive with 1 entries (1 files):
- idr-4045296-supplementary.pdf
